# Supplementary material for: Policy Inertia on Regulating Food Marketing to Children: A Case Study of Malaysia
Source: Int J Environ Res Public Health. 2021 Sep 12;18(18):9607. doi: 10.3390/ijerph18189607 (PMC8472389; doi:10.3390/ijerph18189607)
Supplement: Supplementary file 1 [file ijerph-18-09607-s001.zip]

Archive with 3 entries (3 files):
- 2. Supplementary Material 1 Interview guide.pdf
- 3. Table S1 Participant profiles.pdf
- 4. Supplementary Material 2 Historical Mapping [Full].pdf
